# Supplementary material for: Functional Roles of PARP2 in Assembling Protein–Protein Complexes Involved in Base Excision DNA Repair
Source: Int J Mol Sci. 2021 Apr 28;22(9):4679. doi: 10.3390/ijms22094679 (PMC8124814; doi:10.3390/ijms22094679)
Supplement: Supplementary file 1 [file ijms-22-04679-s001.zip]

Archive with 1 entries (1 files):
- ijms-1174394-sup-FOR XML.pdf
